# Supplementary material for: Necessary, Legendary and Detrimental Components of Human Colorectal Organoid Culture Medium: Raising Awareness to Reduce Experimental Bugs
Source: Cancers (Basel). 2026 Jan 21;18(2):337. doi: 10.3390/cancers18020337 (PMC12838907; doi:10.3390/cancers18020337)
Supplement: Supplementary file 1 [file cancers-18-00337-s001.zip]

Archive with 1 entries (1 files):
- cancers-4069780-supplementary.pdf
